# Supplementary material for: COVID-19 vaccination in the Gaza Strip: a cross-sectional study of vaccine coverage, hesitancy, and associated risk factors among community members and healthcare workers
Source: Confl Health. 2022 Sep 9;16:48. doi: 10.1186/s13031-022-00477-7 (PMC9461392; doi:10.1186/s13031-022-00477-7)
Supplement: Supplementary file 3 — Additional file 3. Population of governorates and geolocalities in Gaza as used to calculate sample size of clusters. Administrative data provided by PCBS. [file 13031_2022_477_MOESM3_ESM.xlsx]

## Sheet: Sheet1
No	Governorate	Geolocslity name	Geolocality type	code geolocality	population in geolocality (2019)	population in geolocality (2021)	number of clusters	number of HH's
1	محافظة شمال غزة North Gaza Governorate	North Gaza Governorate			390245	416906	287.521	71880.3
2		أم النصر (القَريَة البَدَوِيَّة)Um A Nasser	Rural	552681	5010	5352	3.69103	922.759
3		بِيت لاهْياBeit Lahia	Urban	552695	95016	101507	70.0048	17501.2
4		بِيت حَانُونBeit Hanoun	Urban	552740	55248	59022	40.7048	10176.2
5		مُخَيَّم جَبَالْياJabalia Camp	Camp	552755	52313	55887	38.5428	9635.69
6		جَبَالياJabalia	Urban	552790	182658	195137	134.577	33644.3
7	محافظة غزة Gaza Governorate	Gaza Governorate			678669	713488	492.061	123015
8		مُخَيَّم الشَاطِىءAl Shati Camp	Camp	602775	42361	44535	30.7138	7678.45
9		غزّةGaza	Urban	602825	614071	645576	445.225	111306
10		مدينة الزهراءAl Zahra'a City	Urban	602900	5551	5836	4.02483	1006.21
11		المُغْراقَهAl Moghraqa	Rural	602945	11916	12527	8.63931	2159.83
12		جُحْر الدِيكJoh Al Deek	Rural	603045	4769	5014	3.45793	864.483
13	محافظة الوسطى Middle Governorate	Middle Governorate			286070	302507	208.626	52156.4
14		مُخَيَّم النُصَيْرَاتAl Nuseirat Camp	Camp	653065	33243	35153	24.2434	6060.86
15		النُصَيْرَاتAl Nuseirat	Urban	653070	57435	60735	41.8862	10471.6
16		مُخَيَّم البُرَيْجAl Bureij Camp	Camp	653140	29344	31030	21.4	5350
17		البُرَيْجAl Bureij	Urban	653145	16221	17153	11.8297	2957.41
18		الزَوايْدَةAl Zawayda	Rural	653180	24964	26398	18.2055	4551.38
19		مُخَيَّم دِير البَلحDeir Al Balah Camp	Camp	653200	7314	7734	5.33379	1333.45
20		مُخَيَّم المَغَازِيAL Maghazi Camp	Camp	653210	19012	20105	13.8655	3466.38
21		المَغَازِيAl Maghazi	Urban	653215	10126	10707	7.38414	1846.03
22		دِير البَلحDeir Al Balah	Urban	653240	78671	83192	57.3738	14343.4
23		المُصَدَّرAl Musader	Urban	653250	2709	2865	1.97586	493.966
24		وادِي السَلْقَاAl Salqa Valley	Rural	653275	7031	7435	5.12759	1281.9
25	محافظة خانيونس Khan Younis Governorate	Khan Younis Governorate			389604	413727	285.329	71332.2
26		القَرَارةAl Qarara	Urban	703370	30488	32376	22.3283	5582.07
27		مخيم خانيونسKhan Younis	Camp	703410	43289	45970	31.7034	7925.86
28		خانيونسKhan Younis	Urban	703420	215621	228972	157.912	39477.9
29		بَنِي سُهِيلا	Urban	703425	43559	46257	31.9014	7975.34
30		عَبَسَان الجَديدَة	Urban	703430	9765	10370	7.15172	1787.93
31		عَبَسَان الكَبِيرَة	Urban	703445	28137	29879	20.6062	5151.55
32		خُزَاعَة	Rural	703470	11971	12712	8.7669	2191.72
33		الفُخَّارِي	Rural	703485	6773	7192	4.96	1240
34	محافظة رفح Rafah Governorate	Rafah Governorate			245382	260117	179.391	44847.8
35		رَفَحRafah	Urban	753490	180354	191185	131.852	32962.9
36		مُخَيَّم رَفَحRafah Camp	Camp	753495	38348	40651	28.0352	7008.79
37		النصرAl Nasr	Urban	753500	9426	9992	6.89103	1722.76
38		الشُوكَةAl Shoka	Rural	753505	17254	18290	12.6138	3153.45
						2106745		363232
